# Supplementary material for: Preoperative chronic kidney disease predicts poor oncological outcomes after radical cystectomy in patients with muscle-invasive bladder cancer
Source: Oncotarget. 2017 May 29;8(37):61404–14. doi: 10.18632/oncotarget.18248 (PMC5617433; doi:10.18632/oncotarget.18248)
Supplement: Supplementary file 2 [file oncotarget-08-61404-s002.xlsx]

## Sheet: Nomogram for OS
		Calculator for 5-year OS probability
		Variable	Value
		Age (years)	80
		CVD (yes=1)	0
		LVI positive (yes=1)	0
		pT3 or 4 (yes=1)	0
		pN positive (yes=1)	0
		Pre-operative CKD: stage 3 or higher (yes=1)	1
		Total score	123
		Predicted 5-year OS probability	0.61
												Age	0.0353646
												CVD	0.531047
												LVI	0.649951
												pT3 or 4	0.494229
												pN	0.797774
												CKD3	0.550746
												HR		29.3681
													0	0	0
													10	10	0
													20	20	0
													30	30	0
													40	40	0
													50	50	0
													60	60	0
													70	70	0
													80	80	0
													90	90	0
													100	100	0
												Age	41	0	-1
													85	100	-1
												CVD	0	0	-2
													1	34	-2
												LVI	0	0	-3
													1	42	-3
												pT3 or 4	0	0	-4
													1	32	-4
												pN	0	0	-5
													1	51	-5
												CKD3	0	0	-6
													1	35	-6
												Sum	0	0	-7
													50	50	-7
													100	100	-7
													150	150	-7
													200	200	-7
													250	250	-7
													300	300	-7
													350	350	-7
													0.02	330	-8
													0.05	285	-8
													0.1	249	-8
													0.2	210	-8
													0.3	184	-8
													0.4	163	-8
													0.5	144	-8
													0.6	124	-8
													0.7	103	-8
													0.8	77	-8
													0.9	38	-8
													0.92	27	-8
													0.94	12	-8
													Predictive OS	0	-8
													80	88	-1
													0	0	-2
													0	0	-3
													0	0	-4
													0	0	-5
													1	35	-6
														123	-7
														123	-8
													-0.0208644	3.00992
													1.55831	2.55831

## Sheet: Nomogram for PFS
		Calculator for 5-year PFS probability												シミュレーション
		Variable	Value											共変量	係 数	値A
		CVD (Yes=1)	0											CVD	0.609244
		LVI positive (Yes=1)	0											LVI	0.834632
		pT3 or 4 (Yes=1)	0											pT34	0.733445
		pN positive (Yes=1)	0											pN	0.729654
		Neobladder (Yes=1)	0											Neobladder	-0.345921
		pre-operative CKD: stage 3 or higher (Yes=1)	1											CKD	0.520702
		Total score	103											ハザード比		1.68321
		Predicted 5-year PFS probability	0.737
グラフ用データ
ノモグラム
点数	0	0	0
	10	10	0
	20	20	0
	30	30	0
	40	40	0
	50	50	0
	60	60	0
	70	70	0
	80	80	0
	90	90	0
	100	100	0
CVD	0	0	-1
	1	73	-1
LVI	0	0	-2
	1	100	-2
pT34	0	0	-3
	1	88	-3
pN	0	0	-4
	1	87	-4
	0	41	-5
Neobladder	1	0	-5
CKD	0	0	-6
	1	62	-6
合計点数	0	0	-7
	50	50	-7
	100	100	-7
	150	150	-7
	200	200	-7
	250	250	-7
	300	300	-7
	350	350	-7
	400	400	-7
	450	450	-7
	500	500	-7
	550	550	-7
	0.05	449	-8
	0.1	384	-8
	0.2	313	-8
	0.3	266	-8
	0.4	228	-8
	0.5	192	-8
	0.6	157	-8
	0.7	118	-8
	0.8	71	-8
	0.9	1	-8
	予測生存率	0	-8
	0	0	-1
	0	0	-2
	0	0	-3
	0	0	-4
	0	41	-5
	1	62	-6
	103	103	-7
	0.737	103	-8
	-0.0114746	2.21138
	2.79964	3.79964
